# Supplementary material for: Evolution of Sexual Dimorphism in Tube Blennies (Teleostei: Chaenopsidae)
Source: Integr Org Biol. 2019 Mar 6;1(1):obz003. doi: 10.1093/iob/obz003 (PMC7671137; doi:10.1093/iob/obz003)
Supplement: obz003_Supplementary_Material [file obz003_supplementary_material.zip]

Archive with 3 entries (3 files):
- obz003 Table S1 Corrected.docx
- Table S2 Omitted species final.docx
- Table S3 Scores for all species.pdf
